# Supplementary material for: Genome-Wide Association Study and Candidate Gene Identification for Girth Traits in Rubber Tree
Source: Plants (Basel). 2025 Aug 8;14(16):2460. doi: 10.3390/plants14162460 (PMC12389414; doi:10.3390/plants14162460)
Supplement: Supplementary file 1 [file plants-14-02460-s001.zip]

Archive with 3 entries (3 files):
- Tabel S1.xlsx
- Tabel S2.xlsx
- Tabel S3.xlsx
