# Supplementary material for: Genome-Wide Association Study and Candidate Gene Identification for Girth Traits in Rubber Tree
Source: Plants (Basel). 2025 Aug 8;14(16):2460. doi: 10.3390/plants14162460 (PMC12389414; doi:10.3390/plants14162460)
Supplement: Supplementary file 1 [file plants-14-02460-s001.zip › Tabel S1.xlsx]

## Sheet: Sheet1
SNP	Chr	Pos	P	FDR	Beta	R2	Genes
CM021229.1__11211399	CM021229.1	11211399	0.0000002052227	0.00201327037790435	22.2816	0.220059215225161	GH714_010578;GH714_010576;GH714_010567;GH714_010560;GH714_010556
CM021229.1__44994744	CM021229.1	44994744	0.000000002078955	0.000220046850892	16.3028	0.254334242273829	GH714_028664;GH714_028663;GH714_028652
CM021229.1__68430381	CM021229.1	68430381	0.00000000402675	0.000227142927375	26.6544	0.299284048569053	GH714_033616;GH714_033625;GH714_033634
CM021229.1__97573289	CM021229.1	97573289	0.000000002925714	0.000220046850892	32.0365	0.579952515158729	GH714_018846;GH714_018861
CM021229.1__101378399	CM021229.1	101378399	0.00000001553851	0.000701203233068	22.3744	0.279360171323341	GH714_020134;GH714_020127;GH714_020118;GH714_020116;GH714_020113;GH714_020079;GH714_020074;GH714_020070;GH714_020064;GH714_020061
CM021235.1__31643308	CM021235.1	31643308	0.000000142795	0.00153425747761905	19.4154	0.167084772228218	GH714_034295;GH714_034306
CM021235.1__31643315	CM021235.1	31643315	0.000000142795	0.00153425747761905	19.4154	0.167084772228218	GH714_034295;GH714_034306
CM021235.1__31643332	CM021235.1	31643332	0.000000142795	0.00153425747761905	19.4154	0.167084772228218	GH714_034295;GH714_034306
CM021235.1__31643594	CM021235.1	31643594	0.0000001250027	0.00153425747761905	19.5001	0.168546986054585	GH714_034295;GH714_034306
CM021235.1__31643599	CM021235.1	31643599	0.0000001250027	0.00153425747761905	19.5001	0.168546986054585	GH714_034295;GH714_034306
CM021235.1__31643613	CM021235.1	31643613	0.0000001250027	0.00153425747761905	19.5001	0.168546986054585	GH714_034295;GH714_034306
CM021235.1__31643661	CM021235.1	31643661	0.0000001250027	0.00153425747761905	19.5001	0.168546986054585	GH714_034295;GH714_034306
CM021235.1__31643679	CM021235.1	31643679	0.0000001250027	0.00153425747761905	19.5001	0.168546986054585	GH714_034295;GH714_034306
CM021235.1__31643714	CM021235.1	31643714	0.0000001250027	0.00153425747761905	19.5001	0.168546986054585	GH714_034295;GH714_034306
CM021235.1__34345151	CM021235.1	34345151	0.00000009142761	0.00153425747761905	19.8675	0.169176974214288	GH714_035199
CM021235.1__34345174	CM021235.1	34345174	0.00000009142761	0.00153425747761905	19.8675	0.169176974214288	GH714_035199
CM021235.1__36587117	CM021235.1	36587117	0.0000001282199	0.00153425747761905	23.1033	0.220919350780754	GH714_035404;GH714_035409
CM021235.1__45903284	CM021235.1	45903284	0.00000005887656	0.00153425747761905	16.4532	0.306064061882258	--
CM021235.1__56063148	CM021235.1	56063148	0.0000001705781	0.0017494645007	19.0111	0.402590548334728	--
CM021235.1__69150797	CM021235.1	69150797	0.00000002482082	0.000800060128554286	19.4377	0.164705577183768	GH714_002023;GH714_002035;GH714_002048
CM021235.1__69150814	CM021235.1	69150814	0.00000002482082	0.000800060128554286	19.4377	0.164705577183768	GH714_002023;GH714_002035;GH714_002048
CM021238.1__45537443	CM021238.1	45537443	0.00000007128147	0.00153425747761905	17.0997	0.205348428814027	GH714_015790;GH714_015825
CM021239.1__2245924	CM021239.1	2245924	0.0000000005937941	0.0001339801379594	16.4921	0.23514355696424	GH714_035167;GH714_035169;GH714_035172;GH714_035173;GH714_035177;GH714_035184
