# Supplementary material for: Genome-Wide Association Study and Candidate Gene Identification for Girth Traits in Rubber Tree
Source: Plants (Basel). 2025 Aug 8;14(16):2460. doi: 10.3390/plants14162460 (PMC12389414; doi:10.3390/plants14162460)
Supplement: Supplementary file 1 [file plants-14-02460-s001.zip › Tabel S2.xlsx]

## Sheet: Sheet1
SeqsNames	PCR Product Length	Primer1	Primer2	PrimerCommon
JC03	115	GAAGGTGACCAAGTTCATGCTTTTATTCCAAACAATAGATTTCATCTTCTT	GAAGGTCGGAGTCAACGGATTTTTATTCCAAACAATAGATTTCATCTTCTC	TCACTATCACTCTGTCAGCAACAA
JC04	150	GAAGGTGACCAAGTTCATGCTAGATGAAATCTATTGTTTGGAATAAATGAC	GAAGGTCGGAGTCAACGGATTAGATGAAATCTATTGTTTGGAATAAATGAG	TCAATCCATCGGGTTGAGAAGTAA
JC05	89	GAAGGTGACCAAGTTCATGCTAGGAATTAGGAGATAAAGGTCCTTAAAA	GAAGGTCGGAGTCAACGGATTAGGAATTAGGAGATAAAGGTCCTTAAAG	GTTAACCTTCAATCCATCGGGTTG
JC06	124	GAAGGTGACCAAGTTCATGCTAGAAATTGTACAAATTGCATACAAATAGAT	GAAGGTCGGAGTCAACGGATTAGAAATTGTACAAATTGCATACAAATAGAC	GGCACATTTTCAATACTCAAGGGA
JC08	51	GAAGGTGACCAAGTTCATGCTAGATATGAAAAATCAACAGAGCCTGATATGA	GAAGGTCGGAGTCAACGGATTAGATATGAAAAATCAACAGAGCCTGATATGG	CAAACCATTCAAAGAAGCATCATATCA
JC09	52	GAAGGTGACCAAGTTCATGCTACCTGGAATTAATTACCAGTTCCA	GAAGGTCGGAGTCAACGGATTACCTGGAATTAATTACCAGTTCCG	TCCGGTCTCGACTAGTTTGTTTAG
JC10	59	GAAGGTGACCAAGTTCATGCTTGATCTTCTTGCAATCCAATTACATA	GAAGGTCGGAGTCAACGGATTTGATCTTCTTGCAATCCAATTACATT	TTGTAAATTCGTCTTGGTATGCCA
JC11	75	GAAGGTGACCAAGTTCATGCTAATGCACACCATAAATCTAGGCAT	GAAGGTCGGAGTCAACGGATTAATGCACACCATAAATCTAGGCAC	CTTCTAATTCTCCACTCCCCACAA
JC12	101	GAAGGTGACCAAGTTCATGCTTGTTGGGAAATGAAAAGGGTTTAAAG	GAAGGTCGGAGTCAACGGATTTGTTGGGAAATGAAAAGGGTTTAAAA	ATACCCAAAAAGCAAGAAACCCAG
JC13	60	GAAGGTGACCAAGTTCATGCTTAGTTCTAGTTACACCCACATACC	GAAGGTCGGAGTCAACGGATTTAGTTCTAGTTACACCCACATACT	ACAACCAATGCCAACAAAATTGTG
JC14	59	GAAGGTGACCAAGTTCATGCTTGACAACCAATGCCAACAAAATTG	GAAGGTCGGAGTCAACGGATTTGACAACCAATGCCAACAAAATTA	TTCTAGTTACACCCACATACCACA
JC15	79	GAAGGTGACCAAGTTCATGCTTCCGAATTCACTCTCACTTCCAAT	GAAGGTCGGAGTCAACGGATTTCCGAATTCACTCTCACTTCCAAC	CCTTGTTTGAGGTGAGAAATGGTC
JC16	70	GAAGGTGACCAAGTTCATGCTCCTAACACTTTTAATTCCATCAAATTCATG	GAAGGTCGGAGTCAACGGATTCCTAACACTTTTAATTCCATCAAATTCATA	GGTAGAGATTTCAGTCAGCTAGGG
JC17	106	GAAGGTGACCAAGTTCATGCTCCTCTTACTTTCTTGTTTACACAAATTACC	GAAGGTCGGAGTCAACGGATTCCTCTTACTTTCTTGTTTACACAAATTACA	ATGTCATTGAGGGTGCAATTTGAG
JC18	66	GAAGGTGACCAAGTTCATGCTAGTGTTTCAAAATCAGAAAGTTGTCAT	GAAGGTCGGAGTCAACGGATTAGTGTTTCAAAATCAGAAAGTTGTCAC	ATGTCATTGAGGGTGCAATTTGAG
JC19	124	GAAGGTGACCAAGTTCATGCTTTAGTACAAAAGGAAGTAAGTTATAGAATATTG	GAAGGTCGGAGTCAACGGATTTTAGTACAAAAGGAAGTAAGTTATAGAATATTA	AGTCAACAATCTTACTGACATTCGT
JC20	92	GAAGGTGACCAAGTTCATGCTTCTAACAATTTTCATACTTCCCTCCC	GAAGGTCGGAGTCAACGGATTTCTAACAATTTTCATACTTCCCTCCT	GATTTTCCTTGATGCACACTCACA
JC21	125	GAAGGTGACCAAGTTCATGCTGCACTATAAAGAACCCCCTTGTCT	GAAGGTCGGAGTCAACGGATTGCACTATAAAGAACCCCCTTGTCC	ATGTTATGCATTACGGAGGGGTAA
JC23	53	GAAGGTGACCAAGTTCATGCTAGGCAAATTTGATAATTTTCAGTTTTGGTA	GAAGGTCGGAGTCAACGGATTAGGCAAATTTGATAATTTTCAGTTTTGGTG	AATGGAGCAGTGCAACCTTAGATA
JC24	97	GAAGGTGACCAAGTTCATGCTCCTCCACTAATGTTGATTAATGAATATAATAT	GAAGGTCGGAGTCAACGGATTCCTCCACTAATGTTGATTAATGAATATAATAA	TGGGGACATGATTGAATTAACCAT
JC26	88	GAAGGTGACCAAGTTCATGCTCAAGTTGTGGGATTCAGACATAGA	GAAGGTCGGAGTCAACGGATTCAAGTTGTGGGATTCAGACATAGT	TGGGGTCACTTCTGATTCAATTCT
