# Supplementary material for: Genome-Wide Association Study and Candidate Gene Identification for Girth Traits in Rubber Tree
Source: Plants (Basel). 2025 Aug 8;14(16):2460. doi: 10.3390/plants14162460 (PMC12389414; doi:10.3390/plants14162460)
Supplement: Supplementary file 1 [file plants-14-02460-s001.zip › Tabel S3.xlsx]

## Sheet: Sheet1
Year planted	germplasm number	Average girth	Year planted	germplasm number	Average girth	Year planted	germplasm number	Average girth
2015	1	44.83	2016	A1	39.3	2016	B37	45.23
2015	2	58.48	2016	A2	45.39	2016	B38	46.12
2015	3	54.71	2016	A4	37.78	2016	B39	40.74
2015	4	50.37	2016	A6	37.47	2016	B43	33.3
2015	5	43.15	2016	A8	36.1	2016	100	44.44
2015	6	47.26	2016	A9	44.71	2016	102	45.73
2015	7	47.34	2016	A10	44.36	2016	103	34.93
2015	8	42.74	2016	A11	41.03	2016	104	25.8
2015	9	47.03	2016	A12	42.38	2016	106	25.41
2015	10	41.54	2016	A13	38.96	2016	108	27.66
2015	11	43.99	2016	A16	43.03	2016	109	26.4
2015	12	46.44	2016	A17	38.9	2016	112	40.26
2015	13	43.44	2016	A19	44.23	2016	114	48.26
2015	14	47.31	2016	A20	41.16	2016	117	37.08
2015	15	37.16	2016	A21	38.54	2016	119	37.03
2015	16	53.24	2016	A22	47.76	2016	120	38.27
2015	17	46.6	2016	A23	35.76	2016	121	44.04
2015	18	37.84	2016	A24	39.67	2016	122	43.23
2015	19	49.59	2016	A25	40.83	2016	125	36.01
2015	20	50.64	2016	A27	44.24	2016	126	39.91
2015	21	47.15	2016	A28	40.33	2016	127	19.16
2015	22	38.63	2016	A29	42.47	2016	129	33.7
2015	23	44.49	2016	A30	41.76	2016	130	41.24
2015	24	39.84	2016	A31	44.71	2016	131	34.26
2015	25	33.5	2016	A32	40.7	2016	132	38.49
2015	26	50.77	2016	A33	39.03	2016	133	35.88
2015	27	44.78	2016	A35	42.37	2016	134	38.83
2015	28	39.89	2016	A36	41.89	2016	135	45.83
2015	29	29.04	2016	A37	37.71	2016	136	33.02
2015	30	42.29	2016	A38	44.04	2016	137	34.26
2015	31	27.01	2016	A39	42.8	2016	138	48.23
2015	32	39.86	2016	A40	41.84	2016	139	48.98
2015	33	44.5	2016	A42	37.81	2016	140	38.33
2015	34	44.44	2016	A43	44.1	2016	141	39
2015	35	35.72	2016	A45	40.71	2016	142	45
2015	37	35.83	2016	B1	44.34	2016	144	33.89
2015	38	45.94	2016	B2	40.42	2016	145	28.21
2015	39	36.1	2016	B3	43.41	2016	146	48.41
2015	40	50.91	2016	B5	44.24	2016	147	53.86
2015	41	47.74	2016	B6	38.86	2016	148	32.59
2015	42	54.39	2016	B7	35.57	2016	149	46.62
2015	43	57.76	2016	B8	38.22	2016	150	41.33
2015	44	47.88	2016	B9	38.49	2016	151	38.14
2015	45	46.64	2016	B10	40.04	2016	152	41.91
2015	46	41.19	2016	B11	41.02	2016	153	41.67
2015	47	56.44	2016	B12	41.04	2016	154	40.9
2015	48	49.16	2016	B13	43.68	2016	155	33.59
2015	49	51.12	2016	B16	45.14	2016	156	40.49
2015	50	32.92	2016	B17	35.78	2016	157	38.24
2015	51	41.29	2016	B18	44.01	2016	158	33.71
2015	52	51.63	2016	B19	47.82	2016	159	33.5
2015	53	47.53	2016	B21	38.93	2016	160	38.04
2015	54	56.89	2016	B22	40.07	2016	161	43.18
2015	55	45.84	2016	B23	38.8	2016	162	34.44
2015	56	46.07	2016	B24	44.6	2016	163	35.67
2015	57	42.18	2016	B25	49.47	2016	164	37.93
2015	58	40.38	2016	B26	42.07	2016	165	37.98
2015	59	46	2016	B27	47.91	2016	166	47.28
2015	60	41.39	2016	B28	40.8	2016	168	45
2015	61	47.89	2016	B29	40.86	2016	170	30.79
2015	62	40.4	2016	B30	46.64	2016	171	40.92
2015	63	48.14	2016	B31	47.83
2015	64	45.84	2016	B32	39.97
2015	65	49.1	2016	B34	44.14
2015	66	32.08	2016	B35	40.4
2015	67	44.93	2016	B36	42.17
